# Supplementary material for: Multifunctional Lipid-Based Nanoparticles for Codelivery of Anticancer Drugs and siRNA for Treatment of Non-Small Cell Lung Cancer with Different Level of Resistance and EGFR Mutations
Source: Pharmaceutics. 2021 Jul 11;13(7):1063. doi: 10.3390/pharmaceutics13071063 (PMC8309189; doi:10.3390/pharmaceutics13071063)
Supplement: Supplementary file 1 [file pharmaceutics-13-01063-s001.zip]

Archive with 1 entries (1 files):
- pharmaceutics-1250379-supplementary.pdf
